# Supplementary material for: Divergent architecture of the heterotrimeric NatC complex explains N-terminal acetylation of cognate substrates
Source: Nat Commun. 2020 Nov 2;11:5506. doi: 10.1038/s41467-020-19321-8 (PMC7608589; doi:10.1038/s41467-020-19321-8)
Supplement: Supplementary file 4 — Source Data [file 41467_2020_19321_MOESM4_ESM.xlsx]

## Sheet: Table 2
						kcat (s-1)								Kmc (µM)					n
Enzyme	Substrate Peptidea	Substrate description	#1	#2	#3	#4	#5	mean	SD	/WTb,d	#1	#2	#3	#4	#5	mean	SD	/WTb,d
NatC WTb	-	Acetyl-CoA	2.95	2.9	2.79	3.2		2.96	0.173397	0.704091	25.9	24.8	33.1	36.3		30.025	5.57218	0.208797	4
	MFHLV GSRRR	yArl3	4.27	3.92	3.87	4.67	4.29	4.204	0.324469	1	135	117	163	142	162	143.8	19.3572	1	5
	MYTLL GSRRR	hArfrp1	3.6	2.99	3.08	3.25		3.23	0.269196	0.768316	225	136	207	172		185	39.387	1.28651	4
	MWHLV GSRRR	yArl3 - F2W	3.46	3.22	3.83	2.98		3.3725	0.362526	0.802212	65.5	140	148	202		138.875	56.1343	0.965751	4
	MYHLV GSRRR	yArl3 - F2Y	2.51	2.65	2.43	2.54		2.5325	0.0910586	0.602402	465	581	473	579		524.5	64.1742	3.64743	4
	MKHLV GSRRR	yArl3 - F2K	0.359	0.347	0.342			0.349333	0.00873689	0.0830955	1235	1123	1206			1188	58.1292	8.26147	3
	MRHLV GSRRR	yArl3 - F2R	0.132	0.137	0.135			0.134667	0.00251661	0.032033	367	461	530			452.667	81.8189	3.14789	3
	MAHLV GSRRR	yArl3 - F2A	5.4	4.88	5.13			5.13667	0.260064	1.22185	64.4	92.7	78.5			78.5333	14.15	0.546129	3
	MFALV GSRRR	yArl3 - H3A	6.56	7.4	6.59			6.85	0.47655	1.6294	< 20*	< 20*	< 20*			20	N/A	0.139082	3
	MFHAV GSRRR	yArl3 - L4A	8.81	8.31	6.87	6.79		7.695	1.01998	1.8304	< 20*	< 20*	< 20*	< 20*		20	N/A	0.139082	4
	MEHLV GSRRR	yArl3 - F2E	3.86	2.89	3.3	4.55	5.42	4.004	1.00754	0.952426	5332	3312	4445	6932	8609	5726	2085.05	39.8192	5
	MFELV GSRRR	yArl3 - H3E	0.169	0.184	0.189			0.180667	0.0104083	0.0429749	3816	3377	3495			3562.67	227.188	24.7752	3
	MFHEV GSRRR	yArl3 - L4A	3.31	3.25	3.05			3.20333	0.136137	0.761973	2502	1952	1864			2106	345.757	14.6453	3
	MFHLE GSRRR	yArl3 - V5E	6.88	6.35	6.99			6.74	0.342199	1.60324	713	555	577			615	85.5804	4.27677	3
	MLHLV GSRRR	yArl3/Gag - F2L	5.7	5.42	5.72			5.61333	0.16773	1.33524	735	681	774			730	46.7012	5.0765	3
	MFRLV GSRRR	yArl3/Gag - H3R	11.4	8.59	7.03	8.35		8.8425	1.83778	2.10335	26.2	30.1	25.5	27.4		27.3	2.02485	0.189847	4
	MFHFV GSRRR	yArl3/Gag - L4F	12.5	11.1	9.09	8.99		10.42	1.69338	2.47859	29.7	23.2	26.1	32.9		27.975	4.22483	0.194541	4
	MLRFV GSRRR	Gag	10.6	13.2	12			11.9333	1.30128	1	< 20*	< 20*	< 20*			20	N/A	1	3
	MERFV GSRRR	Gag - L2E	11.2	9.91	9.72			10.2767	0.805254	0.861173	304	242	259			268.333	32.0364	13.4167	3
	MLEFV GSRRR	Gag - R3E	0.627	0.786	0.746			0.719667	0.0827063	0.0603073	3496	4100	3856			3817.33	303.851	190.867	3
	MLREV GSRRR	Gag - F4E	1.09	0.988	0.946			1.008	0.074054	0.0844693	1860	1589	1697			1715.33	136.427	85.7667	3
	MLRFE GSRRR	Gag - V5E	7.11	8.8	9.31	8.12	8.33	8.334	0.823669	0.69838	< 20*	< 20*	< 20*	< 20*	< 20*	20	N/A	1	5
	SASEA GSRRR	yThrRs	ND
	MDSEV GSRRR	yActin	ND
NatC-Naa30 mutations
L27A	MFHLV GSRRR	yArl3	0.016	0.0116	0.00687	0.00461		0.00977	0.00507272	0.00232398	49.1	92.7	110	67.5		79.825	26.9087	0.555111	4
S28A	MFHLV GSRRR	yArl3	1.72	1.94	1.71			1.79	0.13	0.425785	255	301	254			270	26.8514	1.87761	3
E29A	MFHLV GSRRR	yArl3	0.254	0.252	0.232	0.24		0.2445	0.0103763	0.0581589	155	137	198	168		164.5	25.697	1.14395	4
E29Q	MFHLV GSRRR	yArl3	0.178	0.197	0.165			0.18	0.0160935	0.0428164	204	266	283			251	41.5812	1.74548	3
Y31F	MFHLV GSRRR	yArl3	0.451	0.447	0.459			0.452333	0.0061101	0.107596	198	207	287			230.667	48.9932	1.60408	3
Y80A	MFHLV GSRRR	yArl3	2.64	2.14	2.64			2.47333	0.288675	0.588329	582	478	602			554	66.5733	3.85257	3
Y80F	MFHLV GSRRR	yArl3	1.67	1.67	1.69			1.67667	0.011547	0.398827	496	394	404			431.333	56.2257	2.99954	3
E118A	MFHLV GSRRR	yArl3	0.406	0.372	0.427			0.401667	0.0277549	0.0955439	347	294	331			324	27.1846	2.25313	3
E118Q	MFHLV GSRRR	yArl3	0.625	0.587	0.612	0.576		0.6	0.0224648	0.142721	454	346	476	443		429.75	57.4942	2.98853	4
E120A	MFHLV GSRRR	yArl3	0.839	0.914	0.88			0.877667	0.0375544	0.208769	251	267	273			263.667	11.3725	1.83357	3
E120Q	MFHLV GSRRR	yArl3	0.95	1.06	1.01	1.02		1.01	0.0454606	0.240247	262	270	390	283		301.25	59.7962	2.09492	4
Y130A	MFHLV GSRRR	yArl3	0.0588	0.0552	0.0579	0.0551		0.05675	0.00188414	0.013499	264	141	165	234		201	57.6021	1.39777	4
Y130F	MFHLV GSRRR	yArl3	0.0751	0.0931	0.0755	0.0903		0.0835	0.00953869	0.019862	131	88.5	141	101		115.375	24.6961	0.80233	4
Y145F	MFHLV GSRRR	yArl3	0.932	1.12	1.01			1.02067	0.0944528	0.242785	244	234	218			232	13.1149	1.61335	3
NatC-Naa35 mutations
F47A	MFHLV GSRRR	yArl3	2.23	2.28	2.37			2.29333	0.070946	0.545512	166	145	170			160.333	13.4288	1.11497	3
K59A	MFHLV GSRRR	yArl3	2.49	1.92	2.32			2.24333	0.292632	0.533619	184	189	200			191	8.18535	1.32823	3
Tip1c	MFHLV GSRRR	yArl3	3.72	4.49	4.45			4.22	0.433474	1.00381	174	185	166			175	9.53939	1.21697	3
NatC-Naa38 deletion	MFHLV GSRRR	yArl3	0.219	0.288	0.288			0.265	0.0398372	0.0630352	108	119	96			107.667	11.5036	0.748725	3
aSequence of the decameric substrate peptides
bWT, wild type NatC construct (Naa30ΔC17, full-length Naa35 and Naa38ΔC11).
cKm values are for the substrates in the substrate column. Four Km values (*) were below the detection limit of the colorimetric assay and were estimated to be below 20 µM (see Supplementary Fig. 6)
No SDs could be caluclated for these peptides (N/A).
dAll normalizations are relative to NatC WT with the yArl3 peptide, except for the Gag-L2E, -R3E, -F4E and -V5E peptides, which were compared against Gag
eThe Naa35 Tip1 mutant contains point mutations: K500A, K501A, K503A and K504A
fThe Naa38 deletion construct consist of Naa30ΔC11 and full-length Naa35 only.

## Sheet: Fig. 1d
		Boxed area is shown in Fig. 1d
	Lane	Sample description	Amount
	1	Unstained Protein Molecular Weight Marker (Thermo scientific, #26610)	8 µL
	2	NatC complex containing full-length (FL) Naa35 (residues 1–733)	50 pmol
	3	NatC complex containing Naa35ΔN17 (residues 18–733)	50 pmol
	4	NatC complex containing Naa35ΔN44 (residues 54–733)	50 pmol
	5	Unstained Protein Molecular Weight Marker (Thermo scientific, #26610)	8 µL
	6	NatC complex containing full-length (FL) Naa35 (residues 1–733)	100 pmoL
	7	NatC complex containing Naa35ΔN17 (residues 18–733)	100 pmoL
	8	NatC complex containing Naa35ΔN44 (residues 54–733)	100 pmoL
	9	Unstained Protein Molecular Weight Marker (Thermo scientific, #26610)	8 µL
	10	empty	-

## Sheet: Fig. 3a
						kcat (s-1)							Kmc (µM)				n	kcat/Km*1000
Enzyme	Substrate Peptidea	Substrate description	#1	#2	#3	#4	#5	mean	SD	#1	#2	#3	#4	#5	mean	SD		mean	SD
NatC WTb	MYTLL GSRRR	hArfrp1	3.6	2.99	3.08	3.25		3.23	0.269196	225	136	207	172		185	39.387	4	17.4595	3.99182
	MFHLV GSRRR	yArl3	4.27	3.92	3.87	4.67	4.29	4.204	0.324469	135	117	163	142	162	143.8	19.3572	5	29.235	4.53635
	MWHLV GSRRR	yArl3 - F2W	3.46	3.22	3.83	2.98		3.3725	0.362526	65.5	140	148	202		138.875	56.1343	4	24.2844	10.1571
	MYHLV GSRRR	yArl3 - F2Y	2.51	2.65	2.43	2.54		2.5325	0.0910586	465	581	473	579		524.5	64.1742	4	4.82841	0.615752
	MKHLV GSRRR	yArl3 - F2K	0.359	0.347	0.342			0.349333	0.00873689	1235	1123	1206			1188	58.1292	3	0.294052	0.0161586
	MRHLV GSRRR	yArl3 - F2R	0.132	0.137	0.135			0.134667	0.00251661	367	461	530			452.667	81.8189	3	0.297496	0.0540587
	MAHLV GSRRR	yArl3 - F2A	5.4	4.88	5.13			5.13667	0.260064	64.4	92.7	78.5			78.5333	14.15	3	65.4075	12.2414
	MFALV GSRRR	yArl3 - H3A	6.56	7.4	6.59			6.85	0.47655	< 20*	< 20*	< 20*			20	N/A	3	342.5	N/A
	MFHAV GSRRR	yArl3 - L4A	8.81	8.31	6.87	6.79		7.695	1.01998	< 20*	< 20*	< 20*	< 20*		20	N/A	4	384.75	N/A
	MEHLV GSRRR	yArl3 - F2E	3.86	2.89	3.3	4.55	5.42	4.004	1.00754	5332	3312	4445	6932	8609	5726	2085.05	5	0.699267	0.309511
	MFELV GSRRR	yArl3 - H3E	0.169	0.184	0.189			0.180667	0.0104083	3816	3377	3495			3562.67	227.188	3	0.0507111	0.00435805
	MFHEV GSRRR	yArl3 - L4A	3.31	3.25	3.05			3.20333	0.136137	2502	1952	1864			2106	345.757	3	1.52105	0.257953
	MFHLE GSRRR	yArl3 - V5E	6.88	6.35	6.99			6.74	0.342199	713	555	577			615	85.5804	3	10.9593	1.62339
	MLHLV GSRRR	yArl3/Gag - F2L	5.7	5.42	5.72			5.61333	0.16773	735	681	774			730	46.7012	3	7.6895	0.542943
	MFRLV GSRRR	yArl3/Gag - H3R	11.4	8.59	7.03	8.35		8.8425	1.83778	26.2	30.1	25.5	27.4		27.3	2.02485	4	323.901	71.4761
	MFHFV GSRRR	yArl3/Gag - L4F	12.5	11.1	9.09	8.99		10.42	1.69338	29.7	23.2	26.1	32.9		27.975	4.22483	4	372.475	82.634
	MLRFV GSRRR	Gag	10.6	13.2	12			11.9333	1.30128	< 20*	< 20*	< 20*			20	N/A	3	596.667	N/A
	MERFV GSRRR	Gag - L2E	11.2	9.91	9.72			10.2767	0.805254	304	242	259			268.333	32.0364	3	38.2981	5.46926
	MLEFV GSRRR	Gag - R3E	0.627	0.786	0.746			0.719667	0.0827063	3496	4100	3856			3817.33	303.851	3	0.188526	0.0263553
	MLREV GSRRR	Gag - F4E	1.09	0.988	0.946			1.008	0.074054	1860	1589	1697			1715.33	136.427	3	0.587641	0.0636253
	MLRFE GSRRR	Gag - V5E	7.11	8.8	9.31	8.12	8.33	8.334	0.823669	< 20*	< 20*	< 20*	< 20*	< 20*	20	N/A	5	416.7	N/A
	SASEA GSRRR	yThrRs	ND
	MDSEV GSRRR	yActin	ND
																		Plotted as bar graph in Fig. 3a
aSequence of the decameric substrate peptides
bWT, wild type NatC construct (Naa30ΔC17, full-length Naa35 and Naa38ΔC11).
cKm values are for the substrates in the substrate column. Four Km values (*) were below the detection limit of the colorimetric assay and were estimated to be below 20 µM (see Supplementary Fig. 6i, j, r, v)
No SDs could be caluclated for these peptides (N/A).
dAll normalizations are relative to NatC WT with the yArl3 peptide, except for the Gag-L2E, -R3E, -F4E and -V5E peptides, which were compared against Gag
eThe Naa35 Tip1 mutant contains point mutations: K500A, K501A, K503A and K504A
fThe Naa38 deletion construct consist of Naa30ΔC11 and full-length Naa35 only.

## Sheet: Fig. 4b
			kcat (s-1)
Enzyme	#1	#2	#3	#4	#5	mean	SD
NatC WT	4.27	3.92	3.87	4.67	4.29	4.204	0.324469
NatC-Naa30 mutations
L27A	0.016	0.0116	0.00687	0.00461		0.00977	0.00507272
S28A	1.72	1.94	1.71			1.79	0.13
E29A	0.254	0.252	0.232	0.24		0.2445	0.0103763
E29Q	0.178	0.197	0.165			0.18	0.0160935
Y31F	0.451	0.447	0.459			0.452333	0.0061101
Y80A	2.64	2.14	2.64			2.47333	0.288675
Y80F	1.67	1.67	1.69			1.67667	0.011547
E118A	0.406	0.372	0.427			0.401667	0.0277549
E118Q	0.625	0.587	0.612	0.576		0.6	0.0224648
E120A	0.839	0.914	0.88			0.877667	0.0375544
E120Q	0.95	1.06	1.01	1.02		1.01	0.0454606
Y130A	0.0588	0.0552	0.0579	0.0551		0.05675	0.00188414
Y130F	0.0751	0.0931	0.0755	0.0903		0.0835	0.00953869
Y145F	0.932	1.12	1.01			1.02067	0.0944528
NatC-Naa35 mutations
F47A	2.23	2.28	2.37			2.29333	0.070946
K59A	2.49	1.92	2.32			2.24333	0.292632
Tip1	3.72	4.49	4.45			4.22	0.433474
NatC-Naa38 deletion	0.219	0.288	0.288			0.265	0.0398372
						Plotted as bar graph in Fig. 4b

## Sheet: Fig. 5b
Uncropped Western Blot images		Boxed areas are shown in Fig. 5b
NatC/Ribosome co-sedimentation
Replicate #1 (shown in Fig. 5b)
Lane	Sample description
1	PageRuler Plus Prestained Protein Ladder*
2	NatC WT + Ribosome (S)
3	NatC WT + Ribosome (P)
4	NatC EPR1-mutant + Ribosome (S)
5	NatC EPR1-mutant + Ribosome (P)
6	NatC EPR2_Tip1-mutant + Ribosome (S)
7	NatC EPR2_Tip1-mutant + Ribosome (P)
8	NatC EPR2_Tip2-mutant + Ribosome (S)
9	NatC EPR2_Tip2-mutant + Ribosome (P)
10	NatC EPR3-mutant + Ribosome (S)
11	NatC EPR3-mutant + Ribosome (P)
12	NatC EPR4-mutant + Ribosome (S)
13	NatC EPR4-mutant + Ribosome (P)
14	NatC ΔNaa38-mutant + Ribosome (S)
15	NatC ΔNaa38-mutant + Ribosome (P)
	* Thermo Scientific, #26619
	S= supernatant, P = pellet
NatC sedimentation control
Replicate #1 (shown in Fig. 5b)
Lane	Sample description
1	PageRuler Plus Prestained Protein Ladder*
2	NatC WT (S)
3	NatC WT (P)
4	NatC EPR1-mutant (S)
5	NatC EPR1-mutant (P)
6	NatC EPR2_Tip1-mutant (S)
7	NatC EPR2_Tip1-mutant (P)
8	NatC EPR2_Tip2-mutant (S)
9	NatC EPR2_Tip2-mutant (P)
10	NatC EPR3-mutant (S)
11	NatC EPR3-mutant (P)
12	NatC EPR4-mutant (S)
13	NatC EPR4-mutant (P)
14	NatC ΔNaa38-mutant (S)
15	NatC ΔNaa38-mutant (P)
	* Thermo Scientific, #26619
	S= supernatant, P = pellet

## Sheet: Fig. 5c
				Chemoluminescence intensity*			Chemoluminescence P/(S+P)
	Lane	Sample	Experiment 1	Experiment 2	Experiment 3	Experiment 1	Experiment 2	Experiment 3	Average	SD
	1	WT, S	11800.9	17888.2	17747.8
	2	WT, P	12740.4	19632.7	19484.6	0.51914	0.523247	0.523324	0.521904	0.00239364
	3	EPR1, S	11770	17386	19761.1
	4	EPR1, P	10785.3	17178.6	19908.4	0.47817	0.497	0.501857	0.492342	0.0125115
	5	Tip1, S	17366.5	20307.1	25090.7
NatC + Ribosome	6	Tip1, P	1852.67	2453.28	3956.47	0.096397	0.107787	0.136208	0.113464	0.0205038
a-FLAG M2	7	Tip2, S	15899	21688.3	22416.6
	8	Tip2, P	2159.5	3950.05	3930.18	0.119584	0.154068	0.149171	0.140941	0.0186574
	9	Mid, S	14373.8	20157.7	18722.2
	10	Mid, P	12374.7	17280	16025.1	0.46263	0.461567	0.46119	0.461796	0.000746476
	11	Distal, S	14803.1	20435.2	16666.8
	12	Distal, P	11161.2	17938.6	13835.7	0.429867	0.46747	0.453593	0.45031	0.019015
	13	Δ38, S	11092.2	19200.7	16680
	14	Δ38, P	12788.5	17257.8	16321.3	0.535515	0.473354	0.494564	0.501144	0.0315985
									Plotted as bar graph in Fig. 5c
	S = supernatant
	P = pellet
	* Western blot chemoluminescence band intensity, analyzed with ImageJ, Version 1.52a

## Sheet: Suppl. Fig. 3a
	Purification of S.cerevisiae NatC with subunits Naa30ΔC17 (residues 1–159), Naa35 (residues 1–733) and Naa38 (residues 1–88)
	Boxed area is shown in Supplementary Fig. 3a
Lane	Sample description
1	Clarified supernatant from E. coli cell lysate
2	Ni-IMAC: affinity column flow-through
3	Ni-IMAC: 20 mM imidazole wash fraction
4	Ni-IMAC: 30 mM imidazole wash fraction
5	Ni-IMAC: 40 mM imidazole wash fraction
6	Ni-IMAC: 50 mM imidazole elution fraction
7	Ni-IMAC: 100 mM imidazole elution fraction
8	Unstained Protein Molecular Weight Marker (Thermo scientific, #26610)
9	Ni-IMAC: 50 mM imidazole elution fraction before HRV 3C protease cleavage
10	Ni-IMAC: 50 mM imidazole elution fraction after HRV 3C protease cleavage with a His-tagged HRV 3C protease
11	Ni-IMAC: 50 mM imidazole elution fraction after HRV 3C protease cleavage with a GST-tagged HRV 3C protease
12	Size exclusion fraction (S200, 26/600), Elution volume: 175-180 mL
13	Size exclusion fraction (S200, 26/600), Elution volume: 180-185 mL
14	Size exclusion fraction (S200, 26/600), Elution volume: 185-190 mL
15	Size exclusion fraction (S200, 26/600), Elution volume: 190-195 mL
	Ni-IMAC = Ni2+-immobilized metal ion affinity chromatography

## Sheet: Suppl. Fig. 3c
	Boxed area is shown if Fig. 1d
	Purification of S.cerevisiae NatC with subunits Naa30ΔC17 (residues 1–159), Naa35 (residues 1–733) and Naa38 (residues 1–88)
	Boxed areas are shown in Supplementary Fig. 3c
Lane	Sample description
1	Unstained Protein Molecular Weight Marker (Thermo scientific, #26610)
2	Cell lysate from E. coli BL21 (DE3), transformed with a S. cerevisiae NatC epression vector (see methods).
3	Clarified supernatant from E. coli cell lysate
4	Ni-IMAC: affinity column flow-through
5	Ni-IMAC: 30 mM imidazole wash fraction
6	Ni-IMAC: 60 mM imidazole elution fraction
7	Ni-IMAC: 100 mM imidazole elution fraction
8	Ni-IMAC: 60 mM imidazole elution fraction before HRV 3C protease cleavage
9	Ni-IMAC: 60 mM imidazole elution fraction after HRV 3C protease cleavage
10	2nd Ni-IMAC: affinity column flow-through of second Ni-IMAC colum, after HRV 3C cleavage
11	2nd Ni-IMAC: 10 mM imidazole elution fraction from second Ni-IMAC colum, after HRV 3C cleavage
12	2nd Ni-IMAC: 60 mM imidazole elution fraction from second Ni-IMAC colum, after HRV 3C cleavage
13	Size exclusion fraction (S200, 26/600), Elution volume: 175-180 mL
14	Size exclusion fraction (S200, 26/600), Elution volume: 180-185 mL
15	Unstained Protein Molecular Weight Marker (Thermo scientific, #26610)
	Ni-IMAC = Ni2+-immobilized metal ion affinity chromatography

## Sheet: Suppl. Fig. 6a-v
		Independent experiment:	#1 (black curves)		#2 (orange curves)		#3 (blue curves)		#4 (purple curves)		#5 (green curves)
			c (Substrate)	kobs	c (Substrate)	kobs	c (Substrate)	kobs	c (Substrate)	kobs	c (Substrate)	kobs
Subfigure			[µM]	[s-1]	[µM]	[s-1]	[µM]	[s-1]	[µM]	[s-1]	[µM]	[s-1]
a	NatC variant:	NatC WT	50	1.95295	30	1.64685	30	1.46018	30	1.52078
	Variable substrate:	Acetyl-CoA	75	2.0841	60	2.02019	60	1.81077	60	1.96736
			100	2.42949	100	2.25089	100	1.8478	100	2.24516
			125	2.37707	200	2.60283	200	2.43493	200	2.76322
	Constant substrate:	yArl3 (1500 µM)	200	2.79031	300	2.71557	400	2.6697	400	2.94746
	Sequence	MFHLV GSRRR	500	2.69704
b	NatC variant:	NatC WT	89.3109	1.59685	89.3109	1.82914	89.3109	1.37105	89.3109	1.86887	89.3109	1.51552
	Variable substrate:	yArl3	178.622	2.48777	178.622	2.0767	178.622	2.01745	178.622	2.62979	178.622	2.23004
	Sequence:	MFHLV GSRRR	357.244	3.17894	357.244	3.1647	357.244	2.64	357.244	3.25795	357.244	2.98835
			535.866	3.39312	535.866	3.20215	535.866	2.94197	535.866	3.53326	535.866	3.26847
			893.109	3.82504	893.109	3.52208	893.109	3.46854	893.109	4.146	893.109	3.64177
	Constant substrate:	Acetyl-CoA (500 µM)	1339.66	3.75208	1339.66	3.51998	1339.66	3.31927	1339.66	4.25641	1339.66	3.81318
c	NatC variant:	NatC WT	89.3109	1.02655	89.3109	1.19537	89.3109	0.937116	89.3109	1.01277
	Variable substrate:	hARFRP1	178.622	1.58682	178.622	1.62413	178.622	1.38183	178.622	1.59844
	Sequence:	MYTLL GSRRR	357.244	2.24389	357.244	2.24496	357.244	1.94568	357.244	2.32798
			535.866	2.50071	535.866	2.46867	535.866	2.28458	535.866	2.51119
			893.109	2.87512	893.109	2.44869	893.109	2.52311	893.109	2.84001
	Constant substrate:	Acetyl-CoA (500 µM)	1339.66	3.09679	1339.66	2.7669	1339.66	2.61796	1339.66	2.69835
d	NatC variant:	NatC WT	89.3109	2.15338	44.6555	0.799065	89.3109	1.5071	89.3109	0.962608
	Variable substrate:	yArl3 - F2W	178.622	2.51796	66.9832	1.44819	178.622	2.05636	178.622	1.44763
	Sequence:	MWHLV GSRRR	357.244	2.72556	89.3109	1.05714	357.244	2.724	357.244	1.89646
			535.866	2.86721	111.639	1.25561	535.866	2.91041	535.866	1.99941
			893.109	3.144	178.622	1.72843	893.109	3.29654	893.109	2.46662
	Constant substrate:	Acetyl-CoA (500 µM)	1339.66	3.67632	446.555	2.52118	1339.66	3.496	1339.66	2.66425
e	NatC variant:	NatC WT	89.3109	0.471083	89.3109	0.486424	89.3109	0.444533	89.3109	0.389083
	Variable substrate:	yArl3 - F2Y	178.622	0.720828	178.622	0.621916	178.622	0.72655	178.622	0.604243
	Sequence:	MYHLV GSRRR	357.244	1.07391	357.244	1.08071	357.244	1.02273	357.244	0.953071
			535.866	1.27467	535.866	1.1629	535.866	1.19937	535.866	1.21007
			893.109	1.66683	893.109	1.46755	893.109	1.59949	893.109	1.52491
	Constant substrate:	Acetyl-CoA (500 µM)	1339.66	1.88896	1339.66	1.97305	1339.66	1.8376	1339.66	1.79641
f	NatC variant:	NatC WT	100	0.02585	200	0.0519145	200	0.0460873
	Variable substrate:	yArl3 - F2K	200	0.0510993	400	0.086464	400	0.0830932
	Sequence:	MKHLV GSRRR	400	0.0849068	800	0.146986	800	0.138233
			600	0.120922	1200	0.181865	1200	0.172527
			1000	0.159136	1800	0.21278	1800	0.206565
	Constant substrate:	Acetyl-CoA (500 µM)	1500	0.197053	2500	0.237661	2500	0.228356
g	NatC variant:	NatC WT	100	0.0293565	100	0.0262624	100	0.0191862
	Variable substrate:	yArl3 - F2R	200	0.0481047	200	0.0418327	200	0.0389518
	Sequence:	MRHLV GSRRR	400	0.0666074	400	0.0635689	400	0.0585279
			600	0.0811104	600	0.0750577	600	0.0708078
			1000	0.0959266	1000	0.0927726	1000	0.0871116
	Constant substrate:	Acetyl-CoA (500 µM)	1500	0.107117	1500	0.106057	1500	0.100341
h	NatC variant:	NatC WT	89.3109	3.16547	44.6555	1.89189	44.6555	1.84275
	Variable substrate:	yArl3 - F2A	178.622	3.9663	66.9832	1.90723	66.9832	2.37685
	Sequence:	MAHLV GSRRR	357.244	4.65144	89.3109	2.20579	89.3109	2.72177
			535.866	4.63243	178.622	3.27383	178.622	3.59295
			893.109	4.98472	357.244	3.87486	357.244	4.21047
	Constant substrate:	Acetyl-CoA (500 µM)	1339.66	5.31533	535.866	4.17798	535.866	4.45956
i	NatC variant:	NatC WT	44.6555	6.10254	26.7933	6.63988	22.3277	6.21365
	Variable substrate:	yArl3 - H3A	66.9832	6.07946	44.6555	6.53946	35.7244	6.20871
	Sequence:	MFALV GSRRR	89.3109	6.48088	62.5177	6.65361	53.5866	6.53749
			111.639	6.54147	89.3109	7.45009	71.4487	5.76995
			178.622	6.58566	133.966	7.2497	133.966	6.52854
	Constant substrate:	Acetyl-CoA (500 µM)	446.555	6.83756	178.622	7.54513	178.622	6.65348
j	NatC variant:	NatC WT	26.7933	6.3841	26.7933	6.29279	26.7933	6.16151	26.7933	6.62411
	Variable substrate:	yArl3 - L4A	53.5866	7.97021	53.5866	7.46287	44.6555	6.73484	44.6555	6.69835
	Sequence:	MFHAV GSRRR	89.3109	8.2066	89.3109	7.62006	89.3109	6.42367	89.3109	7.12686
			178.622	8.81568	178.622	8.5826	178.622	7.10327	178.622	7.21086
			267.933	8.79404	267.933	8.0443	267.933	6.63833	267.933	6.3753
	Constant substrate:	Acetyl-CoA (500 µM)
k	NatC variant:	NatC WT	100	0.0606892	200	0.166126	200	0.14059	170	0.0991489	170	0.0734729
	Variable substrate:	yArl3 - F2E	200	0.128463	400	0.326645	400	0.276541	340	0.208022	340	0.185962
	Sequence:	MEHLV GSRRR	400	0.271293	800	0.549033	800	0.500713	680	0.403549	680	0.397273
			600	0.39613	1200	0.778833	1200	0.690613	1020	0.597272	1020	0.587258
			1000	0.610248	1800	1.00955	1800	0.963444	1530	0.815038	1530	0.829984
	Constant substrate:	Acetyl-CoA (500 µM)	1500	0.844558	2500	1.2504	2500	1.18093	2125	1.06743	2125	1.06203
l	NatC variant:	NatC WT	100	0.00453349	200	0.00970527	200	0.0104459
	Variable substrate:	yArl3 - H3E	200	0.00817895	400	0.0186722	400	0.01946
	Sequence:	MFELV GSRRR	400	0.0158118	800	0.0354599	800	0.035751
			600	0.0231941	1200	0.0491191	1200	0.0470521
			1000	0.0350023	1800	0.0632932	1800	0.0644151
	Constant substrate:	Acetyl-CoA (500 µM)	1500	0.0476108	2500	0.0782091	2500	0.0787335
m	NatC variant:	NatC WT	100	0.118761	200	0.289175	200	0.260261
	Variable substrate:	yArl3 - L4E	200	0.235043	400	0.537421	400	0.514555
	Sequence:	MFHEV GSRRR	400	0.459388	800	0.934434	800	0.928868
			600	0.640151	1200	1.26552	1200	1.20802
			1000	0.950244	1800	1.56534	1800	1.52581
	Constant substrate:	Acetyl-CoA (500 µM)	1500	1.23482	2500	1.80913	2500	1.71781
n	NatC variant:	NatC WT	100	0.69581	200	1.65975	200	1.48717
	Variable substrate:	yArl3 - V5E	200	1.36409	400	2.63351	400	2.99567
	Sequence:	MFHLE GSRRR	400	2.44942	800	3.83648	800	4.23201
			600	3.36158	1200	4.28064	1200	4.78657
			1000	4.11472	1800	4.8515	1800	5.13588
	Constant substrate:	Acetyl-CoA (500 µM)	1500	4.51943
o	NatC variant:	NatC WT	66.9832	0.533837	89.3109	0.526506	89.3109	0.544522
	Variable substrate:	yArl3/Gag - F2L	89.3109	0.558125	178.622	1.05388	178.622	1.03343
	Sequence:	MLHLV GSRRR	178.622	1.23056	357.244	1.90861	357.244	1.79029
			357.244	1.7749	535.866	2.44832	535.866	2.40396
			535.866	2.38181	893.109	3.13421	893.109	3.10353
	Constant substrate:	Acetyl-CoA (500 µM)	893.109	3.15483	1339.66	3.52908	1339.66	3.58427
p	NatC variant:	NatC WT	44.6555	6.62984	26.7933	4.16835	26.7933	3.38439	26.7933	4.1468
	Variable substrate:	yArl3/Gag - H3R	66.9832	8.61525	44.6555	4.85906	44.6555	4.42953	44.6555	5.44267
	Sequence:	MFRLV GSRRR	89.3109	8.76169	62.5177	6.28837	62.5177	5.48467	62.5177	5.27998
			111.639	9.81095	89.3109	6.02152	89.3109	5.50524	89.3109	6.75104
			178.622	10.1149	133.966	6.97783	133.966	5.64627	133.966	6.86988
	Constant substrate:	Acetyl-CoA (500 µM)	267.933	9.8675	178.622	7.49238
q	NatC variant:	NatC WT	35.7244	6.85884	26.7933	5.96866	22.3277	4.43803	22.3277	3.50226
	Variable substrate:	yArl3/Gag - L4F	53.5866	7.75292	44.6555	7.58068	35.7244	4.83986	35.7244	4.63861
	Sequence:	MFHFV GSRRR	71.4487	8.70987	62.5177	7.82319	53.5866	6.16002	53.5866	5.84614
			89.3109	10.096	89.3109	8.53772	71.4487	6.74754	71.4487	6.12257
			133.966	9.96424	133.966	10.1705	133.966	7.76182	133.966	7.07709
	Constant substrate:	Acetyl-CoA (500 µM)	267.933	11.1926	178.622	9.48804	178.622	7.80979	178.622	7.64637
r	NatC variant:	NatC WT	44.6555	10.4232	35.7244	12.711	26.7933	9.96258
	Variable substrate:	Gag	66.9832	9.54207	53.5866	13.9409	44.6555	10.3618
	Sequence:	MLRFV GSRRR	89.3109	10.1467	71.4487	11.1626	62.5177	9.78493
			111.639	10.4244	89.3109	12.1016	89.3109	11.326
			178.622	10.5249	133.966	12.3208	133.966	11.7616
	Constant substrate:	Acetyl-CoA (500 µM)	267.933	10.759	267.933	14.061	178.622	12.304
s	NatC variant:	NatC WT	100	2.61544	100	3.04983	100	2.63844
	Variable substrate:	Gag - L2E	200	4.43195	200	4.40082	200	4.42943
	Sequence:	MERFV GSRRR	400	6.30331	400	5.9542	400	5.86626
			600	7.63537	600	7.28121	600	6.45521
			1000	8.54734	1000	7.98602	1000	8.13764
	Constant substrate:	Acetyl-CoA (500 µM)	1500	9.16449	1500	8.49965	1500	8.14437
t	NatC variant:	NatC WT	200	0.0293256	200	0.0379212	200	0.0345953
	Variable substrate:	Gag - R3E	400	0.059362	400	0.0722167	400	0.0683735
	Sequence:	MLEFV GSRRR	800	0.114499	800	0.129283	800	0.1275
			1200	0.168089	1200	0.175917	1200	0.176686
			1800	0.214099	1800	0.237423	1800	0.242156
	Constant substrate:	Acetyl-CoA (500 µM)	2500	0.258721	2500	0.299362	2500	0.290394
u	NatC variant:	NatC WT	100	0.0539583	200	0.105519	200	0.0985846
	Variable substrate:	Gag - F4E	200	0.0961995	400	0.193125	400	0.172918
	Sequence:	MLREV GSRRR	400	0.196055	800	0.332341	800	0.289936
			600	0.273513	1200	0.427249	1200	0.403894
			1000	0.381188	1800	0.536901	1800	0.506755
	Constant substrate:	Acetyl-CoA (500 µM)	1500	0.488398	2500	0.594554	2500	0.547376
v	NatC variant:	NatC WT	30	7.40409	30	8.87308	30	9.47303	30	8.43312	30	7.72011
	Variable substrate:	Gag - V5E	50	7.46416	50	8.89821	50	9.30651	50	8.38415	50	7.94951
	Sequence:	MLRFE GSRRR	70	7.01385	70	8.42781	70	9.00758	70	8.16335	70	7.9358
			100	7.1366	100	8.71516	100	9.42972	100	7.72294	100	8.27827
			150	7.07621	150	8.89405	150	9.19922	150	8.50941	150	8.37196
	Constant substrate:	Acetyl-CoA (500 µM)

## Sheet: Suppl. Fig. 7a-r
		Independent experiment:	#1 (black curves)		#2 (orange curves)		#3 (blue curves)		#4 (purple curves)		#5 (green curves)
			c (Substrate)	kobs	c (Substrate)	kobs	c (Substrate)	kobs	c (Substrate)	kobs	c (Substrate)	kobs
Subfigure			[µM]	[s-1]	[µM]	[s-1]	[µM]	[s-1]	[µM]	[s-1]	[µM]	[s-1]
a	NatC variant:	Naa30 mutant L27A	89.3109	0.010253	89.3109	0.0050205	44.6555	0.00143323	44.6555	0.00169095
	Subunit 1:	Naa30DC17_L27A	178.622	0.0123149	178.622	0.00848735	71.4487	0.00287704	71.4487	0.00228204
	Subunit 2:	Naa35	357.244	0.0142252	357.244	0.00936585	111.639	0.00365149	111.639	0.00321431
	Subunit 3:	Naa38DC11	535.866	0.0153824	535.866	0.00978706	223.277	0.00476072	223.277	0.00339076
	Variable substrate:	MFHLV GSRRR	893.109	0.0145058	893.109	0.00926351	446.555	0.00527098	446.555	0.00400662
	Constant substrate:	Acetyl-CoA (500 µM)	1339.66	0.0154259	1339.66	0.0116006
b	NatC variant:	Naa30 mutant S28A	89.3109	0.447595	89.3109	0.463112	89.3109	0.532149
	Subunit 1:	Naa30DC17_S28A	178.622	0.69408	178.622	0.703575	178.622	0.66534
	Subunit 2:	Naa35	357.244	1.00123	357.244	1.04856	357.244	0.94962
	Subunit 3:	Naa38DC11	535.866	1.17501	535.866	1.2383	535.866	1.12301
	Variable substrate:	MFHLV GSRRR	893.109	1.35644	893.109	1.48009	893.109	1.41688
	Constant substrate:	Acetyl-CoA (500 µM)	1339.66	1.42336	1339.66	1.56621	1339.66	1.40373
c	NatC variant:	Naa30 mutant E29A	89.3109	0.0871606	89.3109	0.0998919	89.3109	0.0752148	89.3109	0.0789317
	Subunit 1:	Naa30DC17_E29A	178.622	0.127529	178.622	0.137894	178.622	0.098086	178.622	0.121904
	Subunit 2:	Naa35	357.244	0.191779	357.244	0.18176	357.244	0.157127	357.244	0.16499
	Subunit 3:	Naa38DC11	535.866	0.203115	535.866	0.209093	535.866	0.170794	535.866	0.189001
	Variable substrate:	MFHLV GSRRR	893.109	0.216971	893.109	0.221138	893.109	0.199854	893.109	0.208348
	Constant substrate:	Acetyl-CoA (500 µM)	1339.66	0.217443	1339.66	0.221901	1339.66	0.191009	1339.66	0.20315
d	NatC variant:	Naa30 mutant E29Q	89.3109	0.053637	89.3109	0.0571366	89.3109	0.0449507
	Subunit 1:	Naa30DC17_E29Q	178.622	0.0842206	178.622	0.0672297	178.622	0.0655185
	Subunit 2:	Naa35	357.244	0.115209	357.244	0.114469	357.244	0.0823218
	Subunit 3:	Naa38DC11	535.866	0.121053	535.866	0.135772	535.866	0.110632
	Variable substrate:	MFHLV GSRRR	893.109	0.150121	893.109	0.158797	893.109	0.126762
	Constant substrate:	Acetyl-CoA (500 µM)	1339.66	0.152694	1339.66	0.156637	1339.66	0.137399
e	NatC variant:	Naa30 mutant Y31F	89.3109	0.149492	89.3109	0.144854	89.3109	0.123976
	Subunit 1:	Naa30DC17_Y31F	178.622	0.212951	178.622	0.199337	178.622	0.166728
	Subunit 2:	Naa35	357.244	0.283151	357.244	0.282187	357.244	0.245488
	Subunit 3:	Naa38DC11	535.866	0.328762	535.866	0.317769	535.866	0.299241
	Variable substrate:	MFHLV GSRRR	893.109	0.365738	893.109	0.369955	893.109	0.362299
	Constant substrate:	Acetyl-CoA (500 µM)	1339.66	0.399611	1339.66	0.385261	1339.66	0.370183
f	NatC variant:	Naa30 mutant Y80A	89.3109	0.35164	89.3109	0.422774	178.622	0.600932
	Subunit 1:	Naa30DC17_Y80A	178.622	0.614219	178.622	0.64935	357.244	0.9839
	Subunit 2:	Naa35	357.244	0.982165	357.244	0.879238	535.866	1.23401
	Subunit 3:	Naa38DC11	535.866	1.29348	535.866	1.06253	893.109	1.58733
	Variable substrate:	MFHLV GSRRR	893.109	1.59988	893.109	1.30846	1339.66	1.86561
	Constant substrate:	Acetyl-CoA (500 µM)	1339.66	1.831	1339.66	1.67202	1786.22	1.9441
g	NatC variant:	Naa30 mutant Y80F	89.3109	0.261593	89.3109	0.292713	178.622	0.475624
	Subunit 1:	Naa30DC17_Y80F	178.622	0.446747	178.622	0.491305	357.244	0.763859
	Subunit 2:	Naa35	357.244	0.705104	357.244	0.803205	535.866	1.01305
	Subunit 3:	Naa38DC11	535.866	0.854792	535.866	0.99286	893.109	1.17978
	Variable substrate:	MFHLV GSRRR	893.109	1.06266	893.109	1.1887	1339.66	1.34952
	Constant substrate:	Acetyl-CoA (500 µM)	1339.66	1.23148	1339.66	1.25528	1786.22	1.30311
h	NatC variant:	Naa30 mutant E118A	89.3109	0.103514	89.3109	0.0929139	89.3109	0.105297
	Subunit 1:	Naa30DC17_E118A	178.622	0.137497	178.622	0.141979	178.622	0.149853
	Subunit 2:	Naa35	357.244	0.192882	357.244	0.1991	357.244	0.212721
	Subunit 3:	Naa38DC11	535.866	0.240221	535.866	0.237645	535.866	0.257659
	Variable substrate:	MFHLV GSRRR	893.109	0.295711	893.109	0.279197	1339.66	0.34794
	Constant substrate:	Acetyl-CoA (500 µM)	1339.66	0.326684	1339.66	0.309143
i	NatC variant:	Naa30 mutant E118Q	89.3109	0.0871762	89.3109	0.152183	178.622	0.173459	89.3109	0.103977
	Subunit 1:	Naa30DC17_E118Q	178.622	0.169955	178.622	0.195065	357.244	0.259987	178.622	0.180182
	Subunit 2:	Naa35	357.244	0.283428	357.244	0.279016	535.866	0.308021	357.244	0.243641
	Subunit 3:	Naa38DC11	535.866	0.347898	535.866	0.354904	893.109	0.405038	535.866	0.311571
	Variable substrate:	MFHLV GSRRR	893.109	0.416747	893.109	0.419855	1339.66	0.481003	893.109	0.376267
	Constant substrate:	Acetyl-CoA (500 µM)	1339.66	0.457705	1339.66	0.475518	1786.22	0.460037	1339.66	0.444223
j	NatC variant:	Naa30 mutant E120A	89.3109	0.231925	89.3109	0.245403	89.3109	0.228748
	Subunit 1:	Naa30DC17_E120A	178.622	0.335704	178.622	0.370902	178.622	0.350371
	Subunit 2:	Naa35	357.244	0.501621	357.244	0.503273	357.244	0.497311
	Subunit 3:	Naa38DC11	535.866	0.557579	535.866	0.609292	535.866	0.5693
	Variable substrate:	MFHLV GSRRR	893.109	0.662827	1339.66	0.769996	893.109	0.67162
	Constant substrate:	Acetyl-CoA (500 µM)	1339.66	0.704917			1339.66	0.742259
k	NatC variant:	Naa30 mutant E120Q	89.3109	0.246617	89.3109	0.273736	89.3109	0.220279	89.3109	0.25445
	Subunit 1:	Naa30DC17_E120Q	178.622	0.40103	178.622	0.428408	178.622	0.314762	178.622	0.386628
	Subunit 2:	Naa35	357.244	0.52785	357.244	0.60277	357.244	0.474957	357.244	0.575244
	Subunit 3:	Naa38DC11	535.866	0.630059	535.866	0.682052	535.866	0.572526	535.866	0.660382
	Variable substrate:	MFHLV GSRRR	893.109	0.737691	1339.66	0.89467	893.109	0.708	893.109	0.795646
	Constant substrate:	Acetyl-CoA (500 µM)	1339.66	0.802083			1339.66	0.794348	1339.66	0.835112
l	NatC variant:	Naa30 mutant Y130A	89.3109	0.0169724	89.3109	0.0233458	89.3109	0.0220007	89.3109	0.0176931
	Subunit 1:	Naa30DC17_Y130A	178.622	0.0259156	178.622	0.027394	178.622	0.0287597	178.622	0.0243944
	Subunit 2:	Naa35	357.244	0.0313273	357.244	0.0404854	357.244	0.038341	357.244	0.0299612
	Subunit 3:	Naa38DC11	535.866	0.0355877	535.866	0.0453563	535.866	0.0436881	535.866	0.0369462
	Variable substrate:	MFHLV GSRRR	893.109	0.0476201	893.109	0.0482782	893.109	0.0534159	893.109	0.046392
	Constant substrate:	Acetyl-CoA (500 µM)	1339.66	0.0502091	1339.66	0.0486112	1339.66	0.0488528	1339.66	0.0465665
m	NatC variant:	Naa30 mutant Y130F	89.3109	0.0303743	89.3109	0.0480613	89.3109	0.0318041	89.3109	0.0450788
	Subunit 1:	Naa30DC17_Y130F	178.622	0.0428986	178.622	0.0578508	178.622	0.0396271	178.622	0.0540175
	Subunit 2:	Naa35	357.244	0.0542158	357.244	0.077051	357.244	0.0539653	357.244	0.0704193
	Subunit 3:	Naa38DC11	535.866	0.0619232	535.866	0.0831482	535.866	0.0598948	535.866	0.0757603
	Variable substrate:	MFHLV GSRRR	893.109	0.0667338	893.109	0.084004	893.109	0.0652282	893.109	0.0827141
	Constant substrate:	Acetyl-CoA (500 µM)	1339.66	0.0667723	1339.66	0.0853181	1339.66	0.0688995	1339.66	0.0834127
n	NatC variant:	Naa30 mutant Y145F	89.3109	0.245863	89.3109	0.329315	89.3109	0.290031
	Subunit 1:	Naa30DC17_Y145F	178.622	0.40137	178.622	0.468652	178.622	0.447572
	Subunit 2:	Naa35	357.244	0.566064	357.244	0.671324	357.244	0.627021
	Subunit 3:	Naa38DC11	535.866	0.631495	535.866	0.771041	535.866	0.73073
	Variable substrate:	MFHLV GSRRR	893.109	0.705567	893.109	0.914269	893.109	0.824241
	Constant substrate:	Acetyl-CoA (500 µM)	1339.66	0.810776	1339.66	0.938689	1339.66	0.851859
o	NatC variant:	Naa35 mutant F47A	89.3109	0.709224	89.3109	0.825953	89.3109	0.816609
	Subunit 1:	Naa30DC17	178.622	1.13535	178.622	1.24	178.622	1.13202
	Subunit 2:	Naa35_F47A	357.244	1.56449	357.244	1.67987	357.244	1.65782
	Subunit 3:	Naa38DC11	535.866	1.78997	535.866	1.82377	535.866	1.88516
	Variable substrate:	MFHLV GSRRR	893.109	1.9524	893.109	2.05649	1339.66	2.03904
	Constant substrate:	Acetyl-CoA (500 µM)	1339.66	1.84539	1339.66	1.93991
p	NatC variant:	Naa35 mutant K59A	89.3109	0.851003	89.3109	0.668622	89.3109	0.770147
	Subunit 1:	Naa30DC17	178.622	1.15763	178.622	0.866881	178.622	1.02063
	Subunit 2:	Naa35_K59A	357.244	1.65851	357.244	1.24362	357.244	1.50482
	Subunit 3:	Naa38DC11	535.866	1.85246	535.866	1.48031	535.866	1.72708
	Variable substrate:	MFHLV GSRRR	893.109	2.11133	893.109	1.59168	893.109	1.86085
	Constant substrate:	Acetyl-CoA (500 µM)	1339.66	2.14342	1339.66	1.66623	1339.66	2.03536
q	NatC variant:	Naa35 mutant "Tip1"	89.3109	1.33288	89.3109	1.3455	89.3109	1.55799
	Subunit 1:	Naa30DC17	178.622	1.89722	178.622	2.16292	178.622	2.25549
	Subunit 2:	Naa35_K500A, K501A, K503A, K504A	357.244	2.40847	357.244	3.15947	357.244	3.02392
	Subunit 3:	Naa38DC11	535.866	2.70783	535.866	3.33249	535.866	3.46634
	Variable substrate:	MFHLV GSRRR	893.109	3.32077	893.109	3.7663	893.109	3.78173
	Constant substrate:	Acetyl-CoA (500 µM)	1339.66	3.2276	1339.66	3.83152	1339.66	3.88722
r	NatC variant:	Naa38 deletion	89.3109	0.0998499	89.3109	0.142585	89.3109	0.149127
	Subunit 1:	Naa30DC17	178.622	0.134308	178.622	0.171499	178.622	0.184573
	Subunit 2:	Naa35	357.244	0.170314	357.244	0.189873	357.244	0.212465
	Subunit 3:	absent	535.866	0.18309	535.866	0.228485	535.866	0.243072
	Variable substrate:	MFHLV GSRRR	893.109	0.193396	893.109	0.260875	1339.66	0.279089
	Constant substrate:	Acetyl-CoA (500 µM)	1339.66	0.203988	1339.66	0.279229

[truncated: 2 more sheets: Suppl. Fig 11a-c, Suppl. Fig. 11d]
